# Supplementary material for: 2,3-Dichloro­pyridine
Source: Acta Crystallogr Sect E Struct Rep Online. 2011 Aug 2;67(Pt 9):o2211. doi: 10.1107/S1600536811030261 (PMC3200617; doi:10.1107/S1600536811030261)
Supplement: Supplementary file 2 [file e-67-o2211-Isup2.hkl]

# 
# h,k,l, Fc-squared, Fo-squared, sigma(Fo-squared) and status flag 
# 
data_I
_shelx_title ' shelx in C2/c' 
_shelx_refln_list_code          4 
_shelx_F_calc_maximum      145.25 
_exptl_crystal_F_000       296.00 
_reflns_d_resolution_high  0.7619 
 
loop_ 
 _symmetry_equiv_pos_as_xyz 
 'x, y, z' 
 '-x, y, -z+1/2' 
 'x+1/2, y+1/2, z' 
 '-x+1/2, y+1/2, -z+1/2' 
 '-x, -y, -z' 
 'x, -y, z-1/2' 
 '-x+1/2, -y+1/2, -z' 
 'x+1/2, -y+1/2, z-1/2' 
 
_cell_length_a     3.8053 
_cell_length_b    14.1963 
_cell_length_c    10.6796 
_cell_angle_alpha  90.000 
_cell_angle_beta   97.221 
_cell_angle_gamma  90.000 
 
_shelx_F_squared_multiplier     1.000 
 
loop_ 
 _refln_index_h 
 _refln_index_k 
 _refln_index_l 
 _refln_F_squared_calc 
 _refln_F_squared_meas 
 _refln_F_squared_sigma 
 _refln_observed_status 
   2   0   0     6410.41     6503.57     56.30 o 
   4   0   0      264.28      245.99     31.73 o 
   1   1   0     4268.21     4508.85     43.22 o 
   3   1   0      682.78      676.67     16.23 o 
   0   2   0      528.35      514.71      9.11 o 
   2   2   0      560.00      529.22      8.47 o 
   4   2   0      341.24      329.20     23.77 o 
   1   3   0       19.70       20.32      2.04 o 
   3   3   0       49.79       45.88      6.72 o 
   0   4   0     1658.26     1632.38     21.68 o 
   2   4   0       54.60       50.02      4.31 o 
   4   4   0        4.91        9.65      7.54 o 
   1   5   0      250.74      263.91      5.67 o 
   3   5   0      169.26      155.63      7.41 o 
   0   6   0     5502.29     5628.02     59.08 o 
   2   6   0     5812.96     5977.04    127.09 o 
   4   6   0     1523.38     1533.88     38.90 o 
   1   7   0      218.80      247.27      6.26 o 
   3   7   0       17.81       20.66      6.89 o 
   0   8   0     2080.42     2113.92     46.61 o 
   2   8   0      422.06      379.53     16.62 o 
   4   8   0       38.04       48.02     16.02 o 
   1   9   0       36.92       34.96      5.21 o 
   3   9   0       66.38       53.66     13.93 o 
   0  10   0        7.06        9.65      7.54 o 
   2  10   0       88.47       68.77     11.85 o 
   4  10   0       60.60       49.60     34.24 o 
   1  11   0      193.31      177.05      9.16 o 
   3  11   0      230.06      222.22     22.04 o 
   0  12   0     3704.24     3843.34     93.69 o 
   2  12   0     1428.53     1393.97     48.09 o 
   1  13   0       21.01       27.10      7.24 o 
   3  13   0        5.54        8.40     11.36 o 
   0  14   0      680.89      702.01     33.79 o 
   2  14   0      517.42      536.99     30.12 o 
   1  15   0        6.96        2.83      6.10 o 
   0  16   0       21.17       18.98     10.69 o 
   2  16   0       25.95       22.29     11.67 o 
   1  17   0       25.67       21.32     10.06 o 
   0  18   0      746.19      727.30     31.97 o 
  -3   1   1     1314.05     1366.59     34.10 o 
  -1   1   1     4231.68     4315.38     28.90 o 
   1   1   1     3759.17     3902.84     40.90 o 
   3   1   1      424.26      409.56     10.25 o 
  -4   2   1       66.91       73.83     16.32 o 
  -2   2   1      757.83      738.90     11.28 o 
   0   2   1     2432.72     2398.12     83.74 o 
   2   2   1     1606.55     1591.54     18.09 o 
   4   2   1      532.21      552.56     43.09 o 
  -3   3   1       60.85       47.59      8.03 o 
  -1   3   1      242.05      233.14      5.09 o 
   1   3   1       69.89       64.62      4.08 o 
   3   3   1        0.11        1.50      1.40 o 
  -4   4   1       52.28       42.31     28.06 o 
  -2   4   1     1124.86     1133.71     17.34 o 
   0   4   1     3675.16     3779.96     35.41 o 
   2   4   1     2826.71     2849.45     25.44 o 
   4   4   1     1015.21     1002.14     43.60 o 
  -3   5   1     1379.55     1365.35     32.03 o 
  -1   5   1     1969.94     1920.48     17.79 o 
   1   5   1     3711.11     3904.86     90.81 o 
   3   5   1      525.78      519.00     16.18 o 
  -4   6   1       26.99       20.26     13.38 o 
  -2   6   1      125.64      132.88      4.80 o 
   0   6   1      600.15      621.43      9.68 o 
   2   6   1        1.55        2.75      3.46 o 
   4   6   1       77.53       43.02     31.31 o 
  -3   7   1      765.88      814.17     31.35 o 
  -1   7   1     3914.27     4116.07     34.93 o 
   1   7   1      598.16      543.80     11.30 o 
   3   7   1       83.30       89.73     16.48 o 
  -4   8   1       16.78       18.89     13.87 o 
  -2   8   1       92.52       93.44     10.19 o 
   0   8   1     1283.90     1276.88     26.43 o 
   2   8   1      448.02      406.45     14.48 o 
   4   8   1       42.62       48.33     15.33 o 
  -3   9   1      230.88      226.27     15.95 o 
  -1   9   1      414.84      412.82     11.84 o 
   1   9   1      168.03      173.89      7.30 o 
   3   9   1        0.26       10.01     11.31 o 
  -4  10   1        0.05        7.22     11.78 o 
  -2  10   1      297.62      299.17     12.04 o 
   0  10   1     3111.35     3182.91     63.54 o 
   2  10   1     1970.52     1962.27     48.36 o 
   4  10   1      451.03      411.72     24.60 o 
  -3  11   1      724.09      760.81     36.96 o 
  -1  11   1     2958.88     2820.62    157.85 o 
   1  11   1      407.66      393.82     12.60 o 
   3  11   1       19.86       31.47     13.33 o 
  -2  12   1      130.98      124.05     20.23 o 
   0  12   1      332.49      304.01     13.43 o 
   2  12   1        2.05        7.79      8.63 o 
  -3  13   1      335.89      363.20     33.26 o 
  -1  13   1       67.06       70.47      9.03 o 
   1  13   1     1002.40      992.66     31.41 o 
   3  13   1      450.76      430.97     29.31 o 
  -2  14   1      232.86      225.89     16.73 o 
   0  14   1        0.89        5.06      6.20 o 
   2  14   1       50.97       53.96     12.86 o 
  -1  15   1      398.81      382.67     18.36 o 
   1  15   1       80.73       87.55     16.21 o 
  -2  16   1      296.85      297.88     18.60 o 
   0  16   1      495.78      471.22     18.94 o 
   2  16   1      837.57      854.14     36.05 o 
  -1  17   1       78.25       72.75     16.84 o 
   1  17   1      483.06      519.80     23.83 o 
   0  18   1      257.05      245.10     16.67 o 
  -4   0   2      958.03      952.96     71.44 o 
  -2   0   2     4837.61     5008.99    105.04 o 
   0   0   2     2533.64     2389.77     44.22 o 
   2   0   2     1458.04     1541.22     31.32 o 
   4   0   2        7.98        6.94     10.50 o 
  -3   1   2      510.68      493.99     22.26 o 
  -1   1   2    21097.25    23939.36    355.52 o 
   1   1   2     4978.64     5104.60     34.58 o 
   3   1   2      100.71       86.70      4.59 o 
  -4   2   2        0.32        3.34      7.57 o 
  -2   2   2      151.82      157.73      5.92 o 
   0   2   2     1286.67     1265.56     11.08 o 
   2   2   2      183.89      187.48      7.14 o 
   4   2   2       42.52       31.21     30.35 o 
  -3   3   2      980.71      992.01     30.70 o 
  -1   3   2     3678.36     3447.49     53.36 o 
   1   3   2     4248.21     4152.76     56.35 o 
   3   3   2     1334.81     1293.70     44.45 o 
  -4   4   2        1.08        6.06      5.26 o 
  -2   4   2      190.48      186.15      8.45 o 
   0   4   2      185.06      180.27      4.93 o 
   2   4   2        4.59       10.53      5.20 o 
   4   4   2      140.10       99.53     30.10 o 
  -3   5   2     1319.42     1313.27     31.23 o 
  -1   5   2     1446.92     1360.77     35.53 o 
   1   5   2     5531.15     6026.39    104.29 o 
   3   5   2     1875.59     1912.49     66.31 o 
  -4   6   2      331.11      328.40     27.85 o 
  -2   6   2       27.18       23.38      3.70 o 
   0   6   2     1330.93     1508.13     17.23 o 
   2   6   2       22.39       29.10      8.25 o 
   4   6   2      828.09      809.94     42.89 o 
  -3   7   2      636.63      629.69     21.97 o 
  -1   7   2      278.81      269.76      8.41 o 
   1   7   2     1871.53     2066.05     49.56 o 
   3   7   2      961.16      984.47     44.19 o 
  -4   8   2       55.15       43.59     42.23 o 
  -2   8   2      301.64      293.42     12.66 o 
   0   8   2       31.03       46.30      6.74 o 
   2   8   2       36.59       27.72      8.01 o 
   4   8   2       10.83        9.11      6.69 o 
  -3   9   2      655.98      680.20     31.49 o 
  -1   9   2     2251.97     2280.15     45.66 o 
   1   9   2     2258.56     2210.87     55.67 o 
   3   9   2      798.95      843.34     44.14 o 
  -4  10   2        4.22        8.48     13.17 o 
  -2  10   2        9.52       15.78      6.06 o 
   0  10   2       67.02       75.71     13.43 o 
   2  10   2       52.83       45.82     10.36 o 
   4  10   2        4.29        4.91      7.48 o 
  -3  11   2      376.14      398.33     22.65 o 
  -1  11   2     2268.31     2371.07     50.28 o 
   1  11   2     1426.36     1358.05     42.52 o 
   3  11   2      301.94      339.13     25.53 o 
  -2  12   2      414.56      418.45     21.52 o 
   0  12   2        0.06        4.03      5.20 o 
   2  12   2       76.30       52.75     19.04 o 
  -3  13   2       37.28       25.01     15.12 o 
  -1  13   2      302.25      279.55     14.07 o 
   1  13   2      132.36      108.02     19.56 o 
   3  13   2       18.08       23.50     15.25 o 
  -2  14   2       41.15       38.25     13.01 o 
   0  14   2       16.06       17.73      5.96 o 
   2  14   2       11.94       15.78     13.52 o 
  -1  15   2      906.42      921.29     30.09 o 
   1  15   2     1004.82      992.47     39.11 o 
  -2  16   2        0.48        8.55      9.99 o 
   0  16   2        6.74       10.55      4.91 o 
   2  16   2       13.26        3.54      8.82 o 
  -1  17   2      535.41      522.20     20.01 o 
   1  17   2      460.97      455.36     21.85 o 
   0  18   2        1.67        4.48      5.95 o 
  -3   1   3       99.17      106.62     27.93 o 
  -1   1   3      830.94      834.35     10.11 o 
   1   1   3     2039.48     2002.10     20.73 o 
   3   1   3      988.60     1016.87     26.31 o 
  -4   2   3      505.34      536.02     38.09 o 
  -2   2   3     1813.77     1757.01     37.19 o 
   0   2   3     4846.98     4763.36     53.01 o 
   2   2   3     1412.28     1404.21     27.94 o 
   4   2   3      142.79      137.93     27.07 o 
  -3   3   3        2.53        6.03      3.60 o 
  -1   3   3       84.48       74.77      6.65 o 
   1   3   3      165.97      174.34      4.81 o 
   3   3   3       53.47       51.22     13.31 o 
  -4   4   3      892.20      916.56     42.95 o 
  -2   4   3     2554.03     2571.27     24.62 o 
   0   4   3     6268.71     6495.71     85.50 o 
   2   4   3     1519.78     1537.11     37.91 o 
   4   4   3       41.72       35.07     18.26 o 
  -3   5   3      246.68      244.14     12.39 o 
  -1   5   3      285.12      272.73      8.16 o 
   1   5   3     1756.19     1761.78     16.92 o 
   3   5   3     1494.72     1539.38     58.97 o 
  -4   6   3        2.22        7.43      6.58 o 
  -2   6   3      237.64      226.46      9.61 o 
   0   6   3      137.50      170.63      7.53 o 
   2   6   3       86.89       93.95     18.64 o 
   4   6   3       77.83       54.89     21.15 o 
  -3   7   3        0.40        1.86      4.19 o 
  -1   7   3     1420.58     1409.34     26.60 o 
   1   7   3     1031.84      948.47     15.87 o 
   3   7   3      142.39      156.21     24.42 o 
  -4   8   3      160.92      169.79     42.31 o 
  -2   8   3     1160.24     1002.63     91.16 o 
   0   8   3      724.49      710.31     22.73 o 
   2   8   3      353.34      329.60     16.12 o 
   4   8   3      308.58      301.29     30.69 o 
  -3   9   3        3.22        7.25      5.99 o 
  -1   9   3      161.76      160.26     12.05 o 
   1   9   3      405.98      364.02     12.56 o 
   3   9   3      258.05      263.07     22.39 o 
  -4  10   3      685.29      712.89     42.79 o 
  -2  10   3     2972.92     3070.14     75.04 o 
   0  10   3     2006.41     2097.28     48.49 o 
   2  10   3      469.30      494.98     21.72 o 
  -3  11   3        1.42        9.34     10.88 o 
  -1  11   3     1293.19     1287.11     29.00 o 
   1  11   3      922.43      843.88     34.01 o 
   3  11   3      116.55      141.40     23.41 o 
  -2  12   3      226.89      205.95     14.95 o 
   0  12   3      146.93      179.15     17.51 o 
   2  12   3      207.06      188.94     18.71 o 
  -3  13   3      194.14      182.60     27.03 o 
  -1  13   3        7.39        8.82      5.41 o 
   1  13   3      225.08      247.91     18.05 o 
   3  13   3      753.64      738.19     36.77 o 
  -2  14   3        5.09        8.30      6.13 o 
   0  14   3      448.36      455.76     19.12 o 
   2  14   3      556.22      527.86     28.51 o 
  -1  15   3      167.02      152.18     16.64 o 
   1  15   3      370.60      359.86     21.34 o 
  -2  16   3      648.46      635.45     30.98 o 
   0  16   3     1135.94     1229.75     37.21 o 
   2  16   3      388.86      431.56     30.19 o 
  -1  17   3        1.28        8.96      7.28 o 
   1  17   3      173.72      189.86     31.40 o 
   0  18   3        2.59        7.55      7.23 o 
  -4   0   4      390.68      362.27     75.11 o 
  -2   0   4    12232.26    11490.00    611.56 o 
   0   0   4    14502.44    15507.08    242.60 o 
   2   0   4     1777.55     1676.36     36.72 o 
   4   0   4     1491.08     1576.54     88.40 o 
  -3   1   4     1466.59     1354.83     83.46 o 
  -1   1   4      117.47      116.03      5.68 o 
   1   1   4      716.14      747.10      8.78 o 
   3   1   4       25.76       14.59      5.67 o 
  -4   2   4      106.98       74.52     55.06 o 
  -2   2   4       29.87       47.81     10.03 o 
   0   2   4      462.94      432.90      7.67 o 
   2   2   4     1114.27     1093.73     32.49 o 
   4   2   4       52.29       48.89     16.93 o 
  -3   3   4      247.69      261.48     30.47 o 
  -1   3   4      552.08      546.99     15.17 o 
   1   3   4      302.60      308.84      6.94 o 
   3   3   4       15.66       13.28      4.97 o 
  -4   4   4        2.20        9.29     10.40 o 
  -2   4   4      363.94      356.67     16.38 o 
   0   4   4       58.53       42.53      4.90 o 
   2   4   4        5.38        7.50      3.59 o 
   4   4   4      179.62      197.53     27.67 o 
  -3   5   4       39.12       44.16      9.00 o 
  -1   5   4     1267.37     1295.86     27.56 o 
   1   5   4       52.60       43.87      4.29 o 
   3   5   4      756.84      742.92     34.51 o 
  -4   6   4      886.79      928.84     53.75 o 
  -2   6   4     1384.76     1405.82     36.51 o 
   0   6   4     8000.68     8559.91    207.38 o 
   2   6   4     5803.17     6042.08    142.18 o 
   4   6   4      332.31      381.22     33.77 o 
  -3   7   4        0.71        3.84      5.67 o 
  -1   7   4      605.42      709.29     21.99 o 
   1   7   4      118.69      109.04      7.58 o 
   3   7   4      287.86      258.45     25.15 o 
  -4   8   4       21.65       28.24     53.78 o 
  -2   8   4      772.87      740.37     20.29 o 
   0   8   4      730.25      672.46     31.66 o 
   2   8   4      218.60      243.53     26.44 o 
   4   8   4      253.50      276.59     44.74 o 
  -3   9   4      274.61      262.61     23.17 o 
  -1   9   4      258.09      253.37     11.82 o 
   1   9   4       64.58       72.47      8.26 o 
   3   9   4        9.71        5.43      7.85 o 
  -4  10   4       17.32       11.59     17.06 o 
  -2  10   4        1.64        6.64      4.49 o 
   0  10   4       65.40       77.91     18.54 o 
   2  10   4      117.87      116.32     38.86 o 
  -3  11   4      381.37      418.87     31.62 o 
  -1  11   4       35.23       35.89      8.04 o 
   1  11   4       29.68       19.87      8.28 o 
   3  11   4       17.23       13.10      9.83 o 
  -2  12   4     1605.86     1634.32     51.90 o 
   0  12   4     2027.00     2045.02     58.12 o 
   2  12   4      910.55      954.77     51.59 o 
  -3  13   4       58.04       45.76     21.04 o 
  -1  13   4        4.56        8.61      6.16 o 
   1  13   4        1.48        8.09      8.42 o 
   3  13   4       33.15       26.91     16.95 o 
  -2  14   4      272.44      293.37     27.72 o 
   0  14   4      647.71      682.82     29.08 o 
   2  14   4      555.56      534.63     30.79 o 
  -1  15   4      125.60      127.04     12.33 o 
   1  15   4       36.56       30.50     13.55 o 
  -2  16   4        6.72        4.75      6.23 o 
   0  16   4       15.11        9.11      8.14 o 
  -1  17   4       30.01       26.08     12.19 o 
   1  17   4        0.02        5.40      4.63 o 
  -3   1   5     1071.63     1113.95     53.88 o 
  -1   1   5     3593.77     3489.23     44.68 o 
   1   1   5     2779.65     2671.79     46.53 o 
   3   1   5      478.39      482.21     23.90 o 
  -4   2   5        0.06        5.90     14.14 o 
  -2   2   5       40.67       37.32     27.12 o 
   0   2   5      518.73      510.39      9.67 o 
   2   2   5      741.09      715.13     25.14 o 
   4   2   5      255.42      274.07     23.26 o 
  -3   3   5       26.93       16.99     25.93 o 
  -1   3   5       81.47       81.59      9.15 o 
   1   3   5       16.09       15.78      4.23 o 
   3   3   5        1.78        5.63      5.42 o 
  -4   4   5        8.51       13.86     15.64 o 
  -2   4   5       76.02       95.63     21.74 o 
   0   4   5     1188.50     1210.45     17.36 o 
   2   4   5     1683.70     1732.25     37.85 o 
   4   4   5      420.56      422.89     33.65 o 
  -3   5   5      667.57      692.88     33.70 o 
  -1   5   5     3576.79     3547.26     46.12 o 
   1   5   5     2905.44     2785.44     62.57 o 
   3   5   5      166.74      188.15     18.79 o 
  -4   6   5       47.89       37.51     21.29 o 
  -2   6   5      124.22      140.23     33.65 o 
   0   6   5       13.50       15.36      5.31 o 
   2   6   5      149.03      146.33     10.19 o 
   4   6   5       11.97       15.40     15.92 o 
  -3   7   5     1328.13     1405.11     57.39 o 
  -1   7   5     1244.62     1151.36     25.65 o 
   1   7   5      762.06      745.73     25.18 o 
   3   7   5      873.39      909.80     46.55 o 
  -4   8   5        8.55        1.62     13.35 o 
  -2   8   5      101.87      112.62     18.33 o 
   0   8   5      112.21      112.18     16.02 o 
   2   8   5        7.79        8.66     11.16 o 
  -3   9   5      170.98      157.42     15.70 o 
  -1   9   5      267.03      268.09     13.44 o 
   1   9   5       82.20       80.37      7.42 o 
   3   9   5        2.41        3.23      9.25 o 
  -4  10   5       19.05       22.08     21.31 o 
  -2  10   5      378.59      388.45     18.56 o 
   0  10   5     1015.10     1006.73     31.17 o 
   2  10   5      699.58      701.21     39.08 o 
  -3  11   5     1416.04     1478.57     64.93 o 
  -1  11   5      882.67      890.82     27.87 o 
   1  11   5      342.44      371.31     21.66 o 
   3  11   5      514.58      492.62     28.36 o 
  -2  12   5      204.25      202.61     15.38 o 
   0  12   5        8.27        8.45      9.25 o 
   2  12   5      322.27      349.98     32.22 o 
  -3  13   5       23.85       38.74     17.06 o 
  -1  13   5     1056.04     1070.99     35.51 o 
   1  13   5     1519.26     1558.73     58.57 o 
  -2  14   5       45.65       30.27     16.64 o 
   0  14   5        6.98        8.13      7.56 o 
   2  14   5      121.39      100.63     21.86 o 
  -1  15   5      219.67      206.04     17.47 o 
   1  15   5       22.73       28.38     16.02 o 
  -2  16   5       16.99       16.99      8.94 o 
   0  16   5      387.88      389.82     17.91 o 
  -1  17   5      561.21      570.40     31.31 o 
  -4   0   6     1721.80     1637.99     93.77 o 
  -2   0   6      311.42      316.15     20.98 o 
   0   0   6       24.58       39.44      7.05 o 
   2   0   6      267.82      234.25     12.03 o 
   4   0   6       99.25       40.97    110.30 o 
  -3   1   6     1759.07     1805.21     91.24 o 
  -1   1   6     2351.82     2411.07     35.36 o 
   1   1   6      301.58      256.93      9.65 o 
   3   1   6      891.73      869.56     41.13 o 
  -4   2   6       13.16        5.07     12.04 o 
  -2   2   6      349.05      349.99     18.70 o 
   0   2   6      777.43      769.54     13.16 o 
   2   2   6        0.89        4.43      3.01 o 
   4   2   6       19.65       13.76     31.42 o 
  -3   3   6      331.31      380.82     37.07 o 
  -1   3   6     1417.47     1373.29     18.00 o 
   1   3   6     2081.76     2142.83     36.61 o 
   3   3   6      943.63      988.17     52.39 o 
  -4   4   6       57.53       34.63     28.97 o 
  -2   4   6        0.71        5.97      7.34 o 
   0   4   6       57.26       58.84      7.40 o 
   2   4   6      518.24      490.29     18.36 o 
   4   4   6       57.53       50.25     26.66 o 
  -3   5   6      113.65      111.83     15.69 o 
  -1   5   6     2176.63     2165.39     75.44 o 
   1   5   6     3875.90     3835.27     60.23 o 
   3   5   6      271.33      285.54     23.59 o 
  -4   6   6      120.99      147.80     38.48 o 
  -2   6   6     1615.89     1549.24    188.53 o 
   0   6   6      909.05      890.85     40.62 o 
   2   6   6      335.23      308.35     15.58 o 
  -3   7   6       10.03       17.21      9.43 o 
  -1   7   6      678.16      686.66     20.19 o 
   1   7   6     1664.62     1622.38     36.47 o 
   3   7   6       65.73       91.61     24.12 o 
  -4   8   6      173.08      186.69     25.65 o 
  -2   8   6       52.36       50.62     15.51 o 
   0   8   6       17.37       27.08      9.76 o 
   2   8   6      145.35      138.47     51.22 o 
  -3   9   6      366.81      380.25     22.73 o 
  -1   9   6     1127.64     1143.21     27.97 o 
   1   9   6     1176.93     1160.14     32.26 o 
   3   9   6      654.61      709.85     32.28 o 
  -2  10   6       53.97       51.32     13.85 o 
   0  10   6      124.30      123.20     17.02 o 
   2  10   6       49.33       52.01     21.59 o 
  -3  11   6      458.15      461.08     25.30 o 
  -1  11   6      928.44      929.21     30.14 o 
   1  11   6      662.67      695.57     31.63 o 
   3  11   6      477.64      477.34     31.03 o 
  -2  12   6      246.90      244.88     22.41 o 
   0  12   6       84.23      114.99     22.40 o 
   2  12   6       60.17       68.05     22.33 o 
  -3  13   6       76.39       46.71     36.97 o 
  -1  13   6       78.53       72.20     15.65 o 
   1  13   6       12.76       12.45      8.42 o 
  -2  14   6      120.16      114.67     29.36 o 
   0  14   6       71.17       66.90     21.47 o 
   2  14   6        4.04       12.24      9.98 o 
  -1  15   6      508.56      510.14     27.81 o 
   1  15   6      684.82      730.94     35.39 o 
   0  16   6       31.42       21.24      9.96 o 
  -3   1   7        2.34        2.08      3.93 o 
  -1   1   7       91.35       92.98      6.89 o 
   1   1   7      499.41      485.77     15.00 o 
   3   1   7      335.35      336.86     21.13 o 
  -4   2   7      341.36      393.02     60.66 o 
  -2   2   7     1419.04     1485.44     41.63 o 
   0   2   7     2335.63     2354.78     28.89 o 
   2   2   7      952.49      901.92     21.57 o 
  -3   3   7        0.11        6.35      4.96 o 
  -1   3   7       26.61       27.43      4.60 o 
   1   3   7       81.57       82.24     10.56 o 
   3   3   7       28.89       34.25     17.67 o 
  -4   4   7      397.31      432.76     27.37 o 
  -2   4   7     2109.18     1990.68     49.67 o 
   0   4   7     3114.71     3034.45     54.29 o 
   2   4   7      742.20      760.20     26.97 o 
  -3   5   7       31.20       22.75      9.53 o 
  -1   5   7       80.47       78.70      9.06 o 
   1   5   7     1049.38     1019.22     21.30 o 
   3   5   7      290.97      323.84     34.90 o 
  -4   6   7       48.80       34.53     22.62 o 
  -2   6   7       12.00       13.88      6.77 o 
   0   6   7       87.25       85.31     15.79 o 
   2   6   7      125.38      106.79     22.46 o 
  -3   7   7       33.02       24.82     12.04 o 
  -1   7   7       89.39       84.45     11.28 o 
   1   7   7        2.96        5.71      3.72 o 
   3   7   7      254.32      278.47     33.21 o 
  -4   8   7      218.43      202.98     17.25 o 
  -2   8   7      427.63      421.88     24.73 o 
   0   8   7      583.00      600.94     33.06 o 
   2   8   7      948.26      941.13     48.14 o 
  -3   9   7        6.65        5.08      4.38 o 
  -1   9   7      115.16      109.94     11.16 o 
   1   9   7      309.84      301.44     15.01 o 
   3   9   7      180.63      178.72     20.34 o 
  -2  10   7     1291.52     1374.02     55.14 o 
   0  10   7     1226.32     1251.54     44.02 o 
   2  10   7      861.88      891.62     44.59 o 
  -3  11   7      100.28       78.75     29.13 o 
  -1  11   7      178.61      165.10     24.20 o 
   1  11   7       11.60       11.67      6.60 o 
  -2  12   7       38.59       33.02     11.19 o 
   0  12   7      303.05      267.25     26.63 o 
   2  12   7       37.49       29.11     18.80 o 
  -1  13   7        7.01        7.33      6.19 o 
   1  13   7      470.15      470.70     30.06 o 
  -2  14   7      159.86      139.07     23.90 o 
   0  14   7      673.48      613.41     23.51 o 
  -1  15   7      154.99      125.57     18.28 o 
   1  15   7      187.19      207.98     35.74 o 
   0  16   7      856.06      870.00     43.95 o 
  -4   0   8     1050.21      960.87     80.22 o 
  -2   0   8     2232.36     2185.41     72.12 o 
   0   0   8     1308.55     1294.50     39.57 o 
   2   0   8     2941.39     2886.15    109.57 o 
  -3   1   8       68.16       73.33     27.72 o 
  -1   1   8        5.35       11.00      3.05 o 
   1   1   8      304.53      287.02     12.61 o 
   3   1   8       15.94       11.96      8.09 o 
  -4   2   8       31.83       36.71     26.88 o 
  -2   2   8       19.65       25.42      8.10 o 
   0   2   8      654.73      668.56     19.34 o 
   2   2   8      113.50      126.90     13.85 o 
  -3   3   8      375.25      399.19     22.44 o 
  -1   3   8      890.56      863.84     20.73 o 
   1   3   8      571.91      575.56     19.13 o 
   3   3   8      118.99      114.81     20.46 o 
  -4   4   8       26.95       32.33     13.18 o 
  -2   4   8        3.52        4.49      5.72 o 
   0   4   8       11.49       14.15      5.67 o 
   2   4   8      170.74      173.65     14.89 o 
  -3   5   8      560.68      524.23     26.25 o 
  -1   5   8      560.71      511.95     28.80 o 
   1   5   8      197.05      176.47     10.63 o 
   3   5   8       77.51       68.58     32.10 o 
  -4   6   8       34.36       44.73     16.24 o 
  -2   6   8     1273.52     1315.55     46.03 o 
   0   6   8     4632.47     4766.85    122.81 o 
   2   6   8     1082.79     1167.06     57.09 o 
  -3   7   8      270.28      247.62     19.71 o 
  -1   7   8      408.52      378.21     21.49 o 
   1   7   8       68.42       71.19     11.00 o 
   3   7   8        8.56       10.93     25.39 o 
  -2   8   8      177.32      165.52     15.89 o 
   0   8   8      107.65      118.07     30.71 o 
   2   8   8      419.93      402.20     30.09 o 
  -3   9   8      255.95      252.01     19.43 o 
  -1   9   8      382.45      412.65     23.81 o 
   1   9   8      354.77      349.85     19.23 o 
  -2  10   8        2.56       11.09      7.86 o 
   0  10   8       27.58       28.03      9.25 o 
   2  10   8        5.47       10.62     10.29 o 
  -3  11   8      122.07      125.85     18.88 o 
  -1  11   8       64.38       74.43     14.07 o 
   1  11   8       46.74       45.48     19.87 o 
  -2  12   8      528.92      541.60     23.08 o 
   0  12   8      631.35      667.94     31.25 o 
   2  12   8      768.78      857.82     64.20 o 
  -1  13   8       10.39       13.81      9.86 o 
   1  13   8       90.97      105.14     31.00 o 
  -2  14   8      140.71      136.62     16.79 o 
   0  14   8      470.55      477.44     22.58 o 
  -1  15   8      234.42      229.85     26.03 o 
  -3   1   9      647.54      692.39     60.59 o 
  -1   1   9     1595.57     1427.16    103.18 o 
   1   1   9     1249.18     1278.08     37.58 o 
   3   1   9      393.89      411.30     32.02 o 
  -4   2   9       20.64       10.34     11.94 o 
  -2   2   9        3.49        4.85      6.17 o 
   0   2   9       45.17       53.04     10.86 o 
   2   2   9      122.93      108.65     15.73 o 
  -3   3   9       19.06       25.60     17.67 o 
  -1   3   9       40.12       38.74      9.84 o 
   1   3   9        1.55        6.03      6.07 o 
   3   3   9        1.49        6.65      8.27 o 
  -4   4   9       44.82       31.20     12.73 o 
  -2   4   9        0.13        4.87      7.53 o 
   0   4   9      399.66      382.77     14.69 o 
   2   4   9      351.43      356.70     19.71 o 
  -3   5   9      727.85      746.26     38.79 o 
  -1   5   9     1982.86     2079.85     67.67 o 
   1   5   9      670.82      656.11     22.16 o 
   3   5   9      188.86      185.22     22.93 o 
  -2   6   9        6.92        6.86      4.04 o 
   0   6   9      135.32      144.43     18.47 o 
   2   6   9        5.20       12.32     10.89 o 
  -3   7   9      313.88      348.70     20.07 o 
  -1   7   9      552.73      533.71     25.27 o 
   1   7   9     1530.33     1568.06     50.00 o 
  -2   8   9        8.62       10.77      8.09 o 
   0   8   9       83.25       85.99     15.96 o 
   2   8   9        4.68        2.22     12.26 o 
  -3   9   9       91.06       82.35     20.08 o 
  -1   9   9      126.13      112.82     25.55 o 
   1   9   9       28.12       32.60     12.77 o 
  -2  10   9       40.56       36.99     11.18 o 
   0  10   9       96.07       79.81     20.28 o 
   2  10   9      461.75      473.82     30.06 o 
  -1  11   9      281.15      273.05     22.59 o 
   1  11   9      921.10      972.04     50.24 o 
  -2  12   9       41.53       30.48     12.14 o 
   0  12   9      191.34      208.28     17.29 o 
  -1  13   9     1099.08     1055.79     36.08 o 
   1  13   9      263.61      229.66     23.24 o 
   0  14   9        2.21        7.26      8.04 o 
  -2   0  10      183.37      172.07     30.90 o 
   0   0  10     1157.73     1204.25     49.26 o 
   2   0  10       50.70       51.07     31.58 o 
  -3   1  10      312.20      291.69     40.73 o 
  -1   1  10       70.54       58.27      9.87 o 
   1   1  10      862.81      843.48     31.67 o 
   3   1  10      461.85      489.48     39.43 o 
  -2   2  10      380.27      385.69     26.27 o 
   0   2  10       78.05       68.75     12.45 o 
   2   2  10      108.77       89.53     18.90 o 
  -3   3  10       46.81       71.62     28.63 o 
  -1   3  10      414.96      416.70     16.55 o 
   1   3  10      687.52      715.85     27.62 o 
  -2   4  10       33.47       36.87     12.24 o 
   0   4  10      511.31      510.69     19.48 o 
   2   4  10      219.19      255.81     26.50 o 
  -3   5  10      196.08      198.07     29.66 o 
  -1   5  10     1539.70     1561.19     58.28 o 
   1   5  10      475.79      490.48     21.74 o 
  -2   6  10     1118.99     1117.33     71.47 o 
   0   6  10       26.73       26.47      8.36 o 
   2   6  10        3.14        8.99     14.43 o 
  -3   7  10       43.76       47.33     23.95 o 
  -1   7  10      685.41      677.81     32.66 o 
   1   7  10      101.79      103.10     16.97 o 
  -2   8  10       36.57       34.30     16.71 o 
   0   8  10      340.52      339.33     19.53 o 
   2   8  10      102.42       94.20     19.06 o 
  -1   9  10      224.11      235.37     20.69 o 
   1   9  10      463.12      468.11     29.95 o 
  -2  10  10       47.86       40.76     21.16 o 
   0  10  10       72.02       60.67     15.21 o 
  -1  11  10      253.76      262.55     21.87 o 
   1  11  10      549.69      563.25     37.83 o 
   0  12  10      349.69      359.58     22.89 o 
  -3   1  11       27.14       32.68     11.67 o 
  -1   1  11        0.12        4.79      5.92 o 
   1   1  11       39.97       41.80     11.46 o 
  -2   2  11      569.52      569.18     38.33 o 
   0   2  11      911.27      951.42     32.91 o 
   2   2  11      548.26      558.45     26.27 o 
  -3   3  11        0.01        8.09     12.55 o 
  -1   3  11       33.88       24.40     10.39 o 
   1   3  11       30.60       26.97     10.16 o 
  -2   4  11     1099.01     1191.34     59.83 o 
   0   4  11      892.99      864.79     31.07 o 
   2   4  11      404.67      426.29     30.53 o 
  -3   5  11       42.00       28.57     21.35 o 
  -1   5  11       86.02       81.88     15.90 o 
   1   5  11       61.73       57.27     17.29 o 
  -2   6  11       42.55       26.19     12.06 o 
   0   6  11       76.38       72.62     12.06 o 
   2   6  11       52.25       83.39     43.98 o 
  -1   7  11      130.15      136.44     17.84 o 
   1   7  11       10.54       13.79      7.80 o 
  -2   8  11      129.11      152.15     18.65 o 
   0   8  11      631.92      645.58     23.39 o 
  -1   9  11       74.20       58.48     12.84 o 
   1   9  11      170.06      158.69     21.75 o 
  -2  10  11      454.94      443.58     23.74 o 
   0  10  11     1005.13      948.20     27.83 o 
  -1  11  11       49.93       27.84     19.41 o 
  -2   0  12       92.05       63.84     39.09 o 
   0   0  12     1292.47     1312.87     55.50 o 
   2   0  12     1244.04     1381.28     60.96 o 
  -3   1  12        4.69       10.98     10.04 o 
  -1   1  12      356.75      370.70     29.99 o 
   1   1  12       39.29       51.68     12.51 o 
  -2   2  12       66.92       67.94     17.10 o 
   0   2  12       18.00       24.15      9.61 o 
  -1   3  12      609.32      614.83     40.26 o 
   1   3  12      474.89      487.47     24.48 o 
  -2   4  12       50.62       42.95     21.68 o 
   0   4  12       12.58       15.51      6.32 o 
  -1   5  12        1.76        8.87      7.39 o 
   1   5  12        0.49        9.29      6.94 o 
  -2   6  12      907.99      920.47     43.75 o 
   0   6  12      568.18      579.51     21.74 o 
  -1   7  12        0.05        4.86      5.95 o 
   1   7  12        0.12       -1.99     12.53 o 
   0   8  12      125.69      105.46     13.63 o 
  -1   9  12      422.76      430.20     21.53 o 
  -1   1  13      536.87      534.72     25.20 o 
   1   1  13      523.15      562.49     26.30 o 
  -2   2  13       46.83       32.84     19.45 o 
   0   2  13        6.96        8.98      7.02 o 
  -1   3  13        3.93        8.54      8.01 o 
   1   3  13        0.01        4.63      6.89 o 
  -2   4  13        2.30        3.73     10.63 o 
   0   4  13       17.96        8.77      9.06 o 
  -1   5  13      322.41      316.87     21.31 o 
   0   6  13        1.15        6.35      7.08 o 
                                                 
